# Supplementary material for: FGFR2 and favorable survival outcomes in resected poorly cohesive cell gastric cancer: Analysis from FGFR2 protein overexpression and genetic variation
Source: PLoS One. 2026 Jun 1;21(6):e0349408. doi: 10.1371/journal.pone.0349408 (PMC13225409; doi:10.1371/journal.pone.0349408)
Supplement: S1 Data — (XLSX) [file pone.0349408.s001.xlsx]

## Sheet: Sheet1
Patient	block	spare	review	UPN	Age(2022)	Age(at OP)	gender	op date	surgical procedure		type of surgery	surgical method	pre OP CEA	pre-OP CA19-9	tumor size	tumor location	location of tumor	Location	EGC	Advanced	병리	KMS	T	N	M	final	stage	stage2	final p	Lauren	Lvi	Vi	Ni	cerbB2	SISH	met	E-cadherin	P53	MSItest	MMR	MLH1	MSH6	PMS2	MSH2	EBV	CLDN18.2	FGFR2b	LAG-3	VISTA_TC
Patient1	B	C	1	3	66	55	2	2011-04-01	1		3	1	0.3	10.5	7.3	2	5	3	8	4	1		4	3	0	IIIB	4	3	pT4aN3aM0	2	2	2	1	0		4	3	3	4		3	3	3	3	3	0	0	0	0
Patient2	A	D	1	4	84	73	1	2011-06-07	1		3	1	2.6	137	6	2	3	3	8	2	1		3	0	0	IIA	1	2	pT3N0M0	2	2	2	2	0		4	3	3	4		3	3	3	3	3	0	0	1	0
Patient3	C	D	1	5	74	63	1	2011-08-16	2		1	1	2.8	26.8	3	2	4	3	8	3	1		4	3	0	IIIC	5	3	pT4aN3bM0	2	1	2	2	0		4	3	2	4		3	3	3	3	3	0	0	0	0
Patient4	E	D	1	7	70	60	1	2012-01-10	2		1	1	1.3	19.8	6	2	4	3	8	2	1		4	2	0	IIIA	3	3	pT4aN2M0	2	1	2	1	0		4	1	2	4		3	3	3	3	3	0	0	0	0
Patient5	C	D	1	24	79	69	1	2012-02-20	1		1	1	1.6	1432	5	2	5	3	8	1	1		4	1	0	IIIA	3	3	pT4aN1M0	2	2	2	2	0		4	3	2	4		3	3	3	3	3	0	1	0	0
Patient6	C	D	1	9	55	45	1	2012-04-24	2		1	1	1.8	7.1	3.5	2	5	3	8	3	1		4	2	0	IIIA	3	3	pT4N2M0	2	2	2	1	0		4	3	2	4		3	3	3	3	3	0	0	0	0
Patient7	A	B	1	15	67	57	1	2012-05-31	1		2	4	2.9	32.2	7	2	3	3	8	2	1		4	2	0	IIIA	3	3	pT4aN2M0	2	1	2	1	0		4	2	1	4		3	3	3	3	3	0	0	0	0
Patient8	C	B	1	10	58	48	2	2012-06-21	2		2	1	0.6	9.6	6.5	3	6	4	6	7	1		1	2	0	IIA	1	2	pT1bN2M0	2	2	2	2	0		4	3	2	4		3	3	3	3	3	0	3	0	0
Patient9	A	B	1	11	67	57	1	2012-11-12	1		3	1	1.7	0.49	4	1	2	2	8	1	1		4	0	0	IIB	2	2	pT4aN0M0	2	2	2	1	0		4	3	1	4		3	3	3	3	3	1	3	0	0
Patient10	C	B	1	12	83	73	1	2012-12-05	1		3	4	1.6	27.9	10.5	2	5	3	8	3	1		4	2	0	IIIA	3	3	pT4aN2M0	2	1	1	1	0		4	3	1	4		3	3	3	3	3	1	0	0	0
Patient11	C	D	1	13	66	57	1	2013-05-09	2		1	1	1.2	2.5	2	2	5	3	4	7	1		3	0	0	IIA	1	2	pT3N0M0	2	2	2	2	0		4	3	1	4		3	3	3	3	3	0	3	0	0
Patient12	D	B	1	14	40	31	2	2013-05-21	1		3	4	1.4	34.8	4.5	2	4	3	8	3	1		2	3	0	IIIB	4	3	pT2N3bM0	2	2	2	2	0		4	3	3	4		3	3	3	3	3	0	0	0	0
Patient13	C	A	1	17	62	53	1	2013-11-20	1		3	4	2.1	2784	6	2	4	3	8	2	1		4	2	0	IIIA	3	3	pT4aN2M0	2	1	2	1	2	0	4	3	1	4		3	3	3	3	3	0	0	0	0
Patient14	C	E	1	19	48	39	1	2013-12-19	1		3	3	1.9	86.8	5	3	6	4	8	3	1		4	1	0	IIIA	3	3	pT4aN1M0	2	1	2	1	0		4	1	1	4		3	3	3	3	3	0	0	0	10
Patient15	D	C	1	20	62	53	1	2013-12-31	1		3	3	0.9	3.3	6.2	2	5	3	8	4	1	3	4	2	0	IIIA	3	3	pT4aN2M0	2	1	2	1	0		4	3	2	4		3	3	3	3	3	0	0	0	0
Patient16	C	D	1	21	64	56	1	2014-01-27	1		3	1	1.2	16.5	4	1	6	2	8	3	1		4	3	0	IIIB	4	3	pT4aN3aM0	2	1	1	1	0		4	3	1	4		3	3	3	3	3	0	0	0	0
Patient17	D		1	23	87	79	1	2014-03-04	1		1	1	1.5	4	5.5	3	6	4	8	3	1		3	2	0	IIIA	3	3	pT3N2M0	2	1	2	1	0		4	1	2	4		3	3	3	3	3	1	3	0	0
Patient18	L3	L2	1	25	86	78	1	2014-03-31	2		1	1	2.9	14	3.5	3	6	4	5	7	1		1	3	0	IIB	2	2	pT1bN3aM0	2	2	1	2	0		4	1	2	4		3	3	3	3	3	0	0	0	5
Patient19	D	C	1	26	74	66	2	2014-04-09	1		3	1	0.9	8.2	12	2, 3	6	3	8	4	1		4	3	0	IIIC	5	3	pT4N3bM0	2	1	2	1	0		4	3	1	4		3	3	3	3	3	1	0	0	5
Patient20	B	A	1	27	58	50	2	2014-04-10	1		3	1	0.6	9.5	3.5	1	1	1	8	7	1		3	0	0	IIA	1	2	pT3N0M0	2	1	1	1	0		4	2	2	4		3	3	3	3	3	0	0	0	0
Patient21	A	B	1	28	82	74	1	2014-04-22	1		3	1	1.9	10.3	6	2	4	3	8	3	1		4	3	0	IIIC	5	3	pT4aN3bM0	2	1	2	2	0		1	3	2	4		3	3	3	3	2	1	3	0	0
Patient22	E	D	1	29	67	59	2	2014-04-28	1		1	1	1.6	11.3	6.8	2	5	3	8	3	1		4	3	0	IIIB	4	3	pT4N3aM0	3	1	2	1	2	1	4	3	1	4		3	3	3	3	3	0	0	0	0
Patient23	A	B	1	31	58	50	2	2014-06-16	1		3	1	0.8	6.3	6.5	2, 3	4, 5	3	8	7	1		4	2	0	IIIA	3	3	pT4aN2M0	2	2	1	1	0		4	1	2	4		3	3	3	3	3	0	0	0	0
Patient24	C	D	1	30	70	62	1	2014-06-16	1		3	4	2.6	753.3	10	2, 3	5	3	8	7	1		4	3	0	IIIB	4	3	pT4aN3M0	2	1	2	1	0		4	3	2	4		3	3	3	3	3	0	0	0	0
Patient25	A	B	1	32	59	51	1	2014-07-17	1		3	1	2.3	10.6	14	2	3	3	8	3	3		3	3	0	IIIC	5	3	pT3N3bM0	2	1	2	1	0		4	1	1	4		3	3	3	3	3	0	0	0	5
Patient26	D	C	1	33	53	45	2	2014-07-22	1		3	1	8.6	105.3	12	2	3, 4, 5	3	8	4	1		4	3	0	IIIC	5	3	pT4aN3bM0	2	1	2	1	0		4	3	3	4		3	3	3	3	3	0	0	0	0
Patient27	C	B	1	34	48	40	2	2014-07-29	1		3	1	1	52.1	4	2	3	3	8	3	3		3	3	0	IIIC	5	3	pT3N3bM0	2	1	2	2	0		4	3	3	4		3	3	3	3	3	0	0	0	0
Patient28	E	D	1	35	63	55	1	2014-08-18	1		3	1	0.42	4.1	1.5	2	3	3	8	4	2		3	3	0	IIIC	5	3	pT3N3bM0	2	1	2	2	0		4	3	3	4		3	3	3	3	3	1	0	0	0
Patient29	A	B	1	124	83	75	1	2014-08-21	2		1	1	6.5	19.9	4.2	2	5	3	2	7	1	3	1	2	0	IIA	1	2	pT1bN2M0	2	1	2	2	0		4	3	3	4		3	3	3	3	3	0	0	0	0
Patient30	C	D	1	37	80	72	1	2014-09-18	1		3	1	3.4	0.1	5	1	1	1	8	3	1		4	3	0	IIIB	4	3	pT4aN3aM0	2	1	2	1	0		4	3	1	4		3	3	3	3	3	0	0	0	0
Patient31	A	B	1	36	53	45	2	2014-09-18	1		3	4	5	37.8	5	2	3	3	8	3	1		4	2	0	IIIA	3	3	pT4aN2M0	2	1	2	2	0		4	3	2	4		3	3	3	3	3	0	0	0	0
Patient32	B	C	1	38	83	75	2	2014-09-25	1		3	1	1	77	6.5	3	6	4	8	4	1		4	3	0	IIIB	4	3	pT4aN3aM0	2	1	1	1	0		2	3	2	4		3	3	3	3	3	0	0	1	0
Patient33	B	C	1	39	81	73	1	2014-10-02	1		1	1	14.8	297	7.6	3	6	4	8	7	1		4	3	0	IIIB	4	3	pT4aN3aM0	2	1	2	1	0		1	3	2	4		3	3	3	3	3	0	0	0	0
Patient34	C	B	1	40	79	71	2	2014-10-16	1		3	1	1.4	6.5	16.5	1, 2, 3	1, 2	2	8	4	1		4	3	0	IIIC	5	3	pT4aN3bM0	2	1	1	1	1		3	3	1	4		3	3	3	3	3	0	0	0	0
Patient35	A	B	1	41	56	48	1	2014-10-28	1		3	1	0.7	6.7	10.5	2	4, 5	3	8	3	3		4	3	0	IIIC	5	3	pT4aN3bM0	2	1	2	1	0		2	3	2	4		3	3	3	3	1	1	0	1	5
Patient36	B	C	1	42	48	40	2	2014-10-29	1		3	1	1	17.7	6.8	2	4, 5	3	8	4	1		4	2	0	IIIA	3	3	pT4aN2M0	2	2	2	1	0		2	3	3	4		3	3	3	3	2	0	0	0	10
Patient37	B	D	1	43	86	78	1	2014-11-04	1		3	1	1.9	16.4	3.5	2	3	3	8	7	1		4	1	0	IIIA	3	3	pT4aN1M0	2	2	2	1	0		4	3	3	4		3	3	3	3	3	0	0	0	0
Patient38	E	D	1	44	53	45	2	2014-11-13	1		3	1	1.5	0.9	5	2	4	3	4	7	1		3	0	0	IIA	1	2	pT3N0M0	2	2	2	1	0		4	3	2	4		3	3	3	3	3	0	0	0	0
Patient39	D	E	1	45	82	74	2	2014-12-02	1		2	1	27.5	29.6	4.5	3	6	4	8	3	1		2	2	0	IIB	2	2	pT2N2bM0	2	2	2	2	0		0	3	2	4		3	3	3	3	2	0	0	0	0
Patient40	B	C	1	46	75	67	1	2014-12-04	1		3	1	0.8	16.4	7.5	3	6	4	8	4	2		4	2	0	IIIA	3	3	pT4aN2M0	2	2	2	1	0		4	3	3	4		3	3	3	3	3	0	0	0	0
Patient41	J	I	1	47	58	50	2	2014-12-11	1		3	1	0.6	5	9	3	6	4	8	4	1		3	0	0	IIA	1	2	pT3N0M0	2	2	2	2	0		0	1	2	4		3	3	3	3	3	1	0	0	0
Patient42	E	G	1	48	87	79	2	2014-12-24	1		1	1	3.1	1	2	2	5	3	8	3	1		4	0	0	IIB	2	2	pT4aN0M0	2	2	2	1	0		1	3	2	4		3	3	3	3	3	1	0	1	20
Patient43	A	B	1	50	51	44	2	2015-01-08	1		3	1	0.6	16	3.3	1	2	2	8	7	1		4	3	0	IIIB	4	3	pT4aN3aM0	2	1	1	1	0		0	2	2	4		3	3	3	3	3	1	0	0	0
Patient44	F	G	1	52	84	77	2	2015-02-04	1		3	2	1.6	5.5	1.5	2	3, 5	3	3	1	1		2	2	0	IIB	2	2	pT2N2M0	2	1	1	1	0		4	2	2	4		3	3	3	3	3	0	0	0	0
Patient45	E	D	1	53	73	66	1	2015-02-05	1		3	2	3.2	9.6	9.5	2	5	3	8	3	1		4	2	0	IIIA	3	3	pT4aN2M0	2	2	2	1	0		0	1	1	4		3	3	3	3	3	1	0	0	0
Patient46	D	B	1	54	80	73	2	2015-02-10	1		3	4	2.6	15.1	3.5	1	2	2	8	3	1		3	0	0	IIA	1	2	pT3N0M0	2	2	2	1	0		4	3	3	4		3	3	3	3	3	0	0	0	0
Patient47	A	B	1	55	46	39	1	2015-02-12	1		3	1	3.8	22	3.7	2	4	3	8	3	2		3	0	0	IIA	1	2	pT3N0M0	2	1	1	1	0		4	3	3	4		3	3	3	3	3	0	0	1	0
Patient48	C	D	1	56	43	36	1	2015-02-16	1		3	1	0.6	8.4	10	2	3, 4	3	8	4	1		4	0	0	IIIB	4	3	pT4aN0M0	2	2	2	1	0		4	3	3	4		3	3	3	3	3	1	3	0	0
Patient49	A	B	1	57	73	66	1	2015-02-26	1		1	1	3.1	48.5	8	2, 3	5	3	8	3	1		4	3	0	IIIC	5	3	pT4aN3bM0	2	1	1	1	0		1	3	3	4		3	3	3	3	3	0	0	0	0
Patient50	B	D	1	58	66	59	1	2015-03-04	1		3	1	1.6	9.2	5	1	1, 2	2	8	3	2		4	1	0	IIIA	3	3	pT4aN1bM0	2	2	2	1	0		1	3	3	4		3	3	3	3	3	0	0	0	0
Patient51	D	A	1	59	56	49	1	2015-03-04	2		2	1	3.4	43.8	2.5	2	4	3	2	7	1		3	2	0	IIIA	3	3	pT3N2M0	2	1	2	1	0		2	3	3	4		3	3	3	3	3	0	0	0	0
Patient52	A	B	1	60	69	62	1	2015-03-05	2		1	1	2.7	8.9	5.2	2	5	3	8	3	2		3	3	0	IIIB	4	3	pT3N3aM0	2	1	2	1	0		4	3	1	4		3	3	3	3	2	0	0	0	0
Patient53	F	B	1	1	57	50	2	2015-03-31	2		1	1	1.2	5.3	3.5	3	6	4	8	3	2		3	0	0	IIA	1	2	pT3N0M0	2	2	2	2	0		1	3	3	4		3	3	3	3	3	0	0	0	0
Patient54	A	C	1	61	48	41	2	2015-04-06	1		3	1	0.8	5.6	2.9	2	4	3	8	7	1		3	2	0	IIA	1	2	pT3N2M0	2	2	2	2	0		2	3	3	4		3	3	3	3	2	0	0	0	0
Patient55	A	B	1	62	52	45	1	2015-04-07	1		1	1	1.4	0.9	4	2	5	3	8	3	3		4	1	0	IIIA	3	3	pT4aN1M0	2	1	2	1	3		3	3	3	4		3	3	3	3	3	0	3	0	0
Patient56	A	B	1	63	40	33	1	2015-04-16	1		3	1	1.6	20.8	1.8	2	4	3	8	3	2		3	0	0	IIA	1	2	pT3N0M0	2	2	2	2	0		1	1	2	4		3	3	3	3	3	0	0	0	0
Patient57	C	A	1	64	90	83	2	2015-04-20	1		1	1	1.6	14.9	4	2	5	3	8	3	2	3	3	2	0	IIIA	3	3	pT3N2M0	2	1	2	1	0		1	3	3	4		3	3	3	3	2	1	3	0	0
Patient58	D	C	1	65	63	56	1	2015-04-27	2		1	1	2.3	14.1	3	3	6	4	8	1	1		4	0	0	IIB	2	2	pT4aN0M0	2	2	2	1	0		0	3	3	4		3	3	3	3	3	0	0	0	0
Patient59	B	D	1	66	61	54	2	2015-04-28	1		1	1	0.8	6.3	4	3	6	4	8	3	2		4	3	0	IIIC	5	3	pT4aN3bM0	2	1	2	1	0		2	3	2	4		3	3	3	3	3	1	3	0	0
Patient60	C	A	1	67	54	47	2	2015-04-30	1		3	1	1.3	14.8	5	1	1	1	8	3	1		3	1	0	IIB	2	2	pT3N1M0	2	1	1	1	0		1	2	2	4		3	3	3	3	3	0	0	0	0
Patient61	C	A	1	68	87	80	2	2015-05-06	1		3	1	1.2	9	6.8	2	3, 4, 5	3	8	3	1		4	3	0	IIIC	5	3	pT4aN3aM0	2	1	1	1	0		1	3	2	4		3	3	3	3	3	0	0	0	0
Patient62	B	C	1	69	84	77	1	2015-05-07	1		3	1	1746	22.9	8.5	1	1	1	8	3	2		4	3	0	IIIB	4	3	pT4aN3aM0	2	1	2	1	1		1	2	3	4		3	3	3	3	2	0	0	1	0
Patient63	D	B	1	71	92	85	2	2015-05-14	2		1	1	2.5	248.7	8	3	6	4	8	3	1		4	3	0	IIIC	5	3	pT4aN3aM0	1	1	1	1	0		2	3	3	4		3	3	3	3	3	0	0	0	0
Patient64	B	A	1	70	63	56	1	2015-05-14	1		3	1	1.3	6.9	4.5	2	4	3	8	3	1		4	1	0	IIIA	3	3	pT4aN1M0	2	1	1	1	1		1	3	1	4		3	3	3	3	3	0	0	0	0
Patient65	A	B	1	72	88	81	2	2015-05-18	1		3	1	1.2	6.4	9	1	6	2	8	3	2		4	2	0	IIIA	3	3	pT4aN2M0	2	2	2	2	0		2	3	1	4		3	3	3	3	2	1	0	0	0
Patient66	B	D	1	73	47	40	1	2015-05-21	1		3	1	1	5.3	4.5	2	3	3	8	4	3		4	3	0	IIIB	4	3	pT3aN3aM0	2	2	2	1	0		4	1	2	4		3	3	3	3	3	0	0	0	0
Patient67	B	A	1	75	58	51	1	2015-05-26	1		3	1	0.22	11.6	3	2	4	3	8	3	2		4	0	0	IIB	2	2	pT4aN0M0	2	1	2	1	0		2	3	3	4		3	3	3	3	3	0	0	0	0
Patient68	C	D	1	76	68	61	2	2015-05-27	1		3	1	8.6	44.2	10	2, 3	4, 5	3	8	7	2		4	3	0	IIIC	5	3	pT4aN3bM0	2	1	1	1	0		3	1	2	4		3	3	3	3	2	1	0	0	0
Patient69	B	C	1	77	62	55	2	2015-06-15	2		3	1	2.2	17.2	1.9	2	3	3	8	2	1		1	3	0	IIIB	4	3	pT1bN3bM0	2	1	2	1	0		4	2	3	4		3	3	3	3	3	0	0	0	0
Patient70	B	C	1	78	73	66	1	2015-06-25	2		1	1	9.51	1397	10.5	2, 3	5	3	8	3	1		4	2	0	IIIA	3	3	pT4aN2M0	2	1	2	1	0		0	2	3	4		3	3	3	3	3	0	0	0	0
Patient71	D	F	1	81	64	57	1	2015-07-15	2		1	1	1.1	10.2	3.5	2	4	3	8	3	2		3	1	0	IIB	2	2	pT3N1aM0	2	2	2	2	0		0	1	3	4		3	3	3	3	3	1	3	0	0
Patient72	C	D	1	82	48	41	2	2015-07-15	1		3	1	0.5	0.8	6.7	1, 2	1, 3	2	8	3	2		3	3	0	IIIC	5	3	pT3N3bM0	2	1	2	1	0		0	1	3	4		3	3	3	3	3	1	0	0	0
Patient73	D	B	1	83	82	75	1	2015-07-20	2		1	1	2.6	18.1	6	3	5	4	8	4	2	3	4	1	0	IIIA	3	3	pT4aN1bM0	2	1	2	1	0		4	3	3	4		3	3	3	3	2	1	1	0	0
Patient74	A	C	1	85	88	81	2	2015-08-10	2		1	1	4	28.2	10	3	6	4	8	3	1	3	4	3	0	IIIB	4	3	pT4aN3aM0	2	1	1	1	0		2	3	3	4		3	3	3	3	3	0	0	0	0
Patient75	D	F	1	86	77	70	1	2015-08-13	1		3	1	2.7	6.5	8.5	2	3, 4, 5	3	8	3	2		3	1	0	IIB	2	2	pT3N1M0	2	1	2	1	0		0	3	3	4		3	3	3	3	2	0	0	0	0
Patient76	E	C	1	87	61	54	2	2015-08-20	1		3	1	1.8	0.48	8	2	4	3	8	7	1		4	3	0	IIIC	5	3	pT4aN3bM0	2	1	2	1	1		3	2	1	4		3	3	3	3	3	0	0	0	5
Patient77	A	B	1	88	74	67	1	2015-09-03	2		1	1	5.9	64.2	6.9	3	6	4	8	3	1	4	4	2	0	IIIA	3	3	pT4aN2M0	2	1	2	1	2		3	3	3	4		3	3	3	3	3	0	0	0	0
Patient78	A	B	1	90	78	71	2	2015-09-10	2		1	1	2	19.6	5.3	3	6	4	8	3	2		4	0	0	IIB	2	2	pT4aN0M0	2	1	1	1	2		0	1	1	4		3	3	3	3	2	0	0	0	0
Patient79	C	B	1	93	75	68	2	2015-09-15	1		3	1	2.6	13.8	4.7	2	3	3	8	3	1	3	3	0	0	IIA	1	2	pT3N0M0	2	1	2	2	0		3	3	3	4		3	3	3	3	3	1	0	0	0
Patient80	A	C	1	94	83	76	1	2015-09-17	1		3	1	1	11.8	7	2	4, 5	3	8	3	1		4	2	0	IIIA	3	3	pT4aN2M0	2	1	2	1	0		4	3	3	4		3	3	3	3	3	0	0	0	0
Patient81	A	D	1	96	61	54	1	2015-12-09	2		1	1	0.9	1900	6.3	2, 3	5	3	8	3	2		4	0	0	IIB	2	2	pT4aN0M0	2	2	2	1	0		0	2	2	4		3	3	3	3	3	1	3	0	0
Patient82	B	D	1	97	62	55	2	2015-10-15	2		3	1	2	20.2	2.3	2	5	3	8	2	2		2	0	0	IIB	2	2	pT2N2M0	2	2	2	1	0		1	1	1	4		3	3	3	3	3	0	0	0	0
Patient83	B	A	1	99	53	46	2	2015-10-28	1		3	1	2	15.9	9	2	4	3	8	3	1		3	0	0	IIA	1	2	pT3N0M0	2	2	2	2	0		4	1	2	4		3	3	3	3	3	1	3	0	0
Patient84	C	A	1	100	81	74	1	2015-10-29	1		3	1	1.6	4.1	4	2	3	3	8	3	2		3	0	0	IIA	1	2	pT3N0M0	2	2	2	1	0		4	1	2	4		3	3	3	3	2	0	0	0	0
Patient85	B	A	1	101	67	60	1	2015-10-29	2		1	1	4.4	18.3	9	2, 3	5	3	8	3	1		4	3	0	IIIC	5	3	pT4aN3bM0	2	1	2	1	0		2	2	2	4		3	3	3	3	2	0	0	0	50
Patient86	A	B	1	102	83	76	1	2015-11-17	2		1	1	1.2	20.7	5.6	3	6	4	8	3	1	4	4	3	0	IIIB	4	3	pT4aN3aM0	2	1	1	1	0		3	1	1	4		3	3	3	3	3	0	0	0	0
Patient87	A	B	1	104	49	42	2	2015-12-01	2		1	1	2.1	10	3.3	2	5	3	8	3	1		3	3	0	IIIB	4	3	pT3N3aM0	2	1	2	2	0		4	3	3	4		3	3	3	3	3	1	0	0	0
Patient88	A	D	1	108	69	62	2	2015-12-10	1		3	1	1.7	5.6	2.8	2	4	3	8	3	2		3	0	0	IIA	1	2	pT3N0M0	2	2	2	1	1		4	3	2	4		3	3	3	3	2	0	0	0	5
Patient89	A	C	1	107	62	55	2	2015-12-10	2		1	1	1.1	7.1	3.2	2	5	3	8	3	2		4	3	0	IIIB	4	3	pT4aN3aM0	2	2	2	1	0		4	1	2	4		3	3	3	3	2	0	0	0	0
Patient90	B	C	1	109	56	49	1	2015-12-16	2		1	1	1.4	0.6	2.5	2	4	3	8	3	2		3	0	0	IIA	1	2	pT3N0M0	2	2	2	1	0		4	3	3	4		3	3	3	3	3	1	0	0	20
Patient91	A	B	1	110	73	66	1	2015-12-24	2		1	1	1.3	19	7.5	3	6	4	8	3	2		4	3	0	IIIC	5	3	pT4aN3bM0	2	1	1	1	0		2	3	3	4		3	3	3	3	3	0	0	0	0
Patient92	A	C	1	111	61	54	1	2015-12-31	1		3	1	4.3	0.44	4.5	2	3, 4	3	8	3	2		3	2	0	IIIA	3	3	pT3N2M0	2	1	1	1	0		1	3	3	4		3	3	3	3	3	0	0	0	0
Patient93	A	C	1	112	63	57	1	2016-01-12	2		1	1	2	6.1	6.5	3	6	4	8	3	1		3	0	0	IIA	1	2	pT3N0M0	2	1	1	1	0		4	3	3	4		3	3	3	3	3	0	3	0	0
Patient94	D	A	1	113	67	61	1	2016-01-14	1		3	1	1.8	8.8	5	2	3	3	8	3	2		4	2	0	IIIA	3	3	pT4aN2M0	2	1	2	1	0		4	2	3	4		3	3	3	3	3	0	0	0	0
Patient95	D	C	1	114	55	49	1	2016-01-26	2		1	1	3.2	4.7	7.8	3	6	4	8	3	1		4	3	0	IIIC	5	3	pT4aN3bM0	2	1	2	1	0		2	1	2	4		3	3	3	3	3	0	0	0	0
Patient96	B	A	1	115	59	52	1	2016-02-03	2		1	1	1.3	4.5	5.3	3	6	4	8	3	2		4	2	0	IIIA	3	3	pT4aN2M0	2	1	1	1	0		2	1	1	4		3	3	3	3	2	0	3	0	0
Patient97	A	E	1	116	62	56	2	2016-02-25	1		3	1	0.7	3.9	8	2	4	3	8	4	1		4	3	0	IIIB	4	3	pT4aN3aM0	2	1	1	1	0		4	3	3	4		3	3	3	3	3	1	0	0	0
Patient98	A	B	1	117	41	35	1	2016-04-10	3	whipple	3	1	3.1	0.8	7.5	3	6	4	8	3	1		3	3	0	IIIB	4	3	pT3N3aM0	2	1	2	1	0		4	3	3	4		3	3	3	3	3	1	0	1	15
Patient99	A	B	1	118	50	44	1	2016-05-19	2		1	1	1	12.8	6.3	3	6	4	8	3	1		4	1	0	IIIA	3	3	pT4aN1M0	2	2	2	1	1		2	1	1	4		3	3	3	3	2	0	0	0	0
Patient100	A	B	1	119	74	68	1	2016-07-04	1		3	1	3.5	16.5	4	2	4	3	8	3	1		4	3	0	IIIB	4	3	pT4aN3aM0	2	2	2	1	1		0	1	1	3		3	3	3	3	2	1	0	0	0
Patient101	C	B	1	120	54	48	2	2016-08-25	2		1	1	0.8	10.9	2.2	2	5	3	8	3	1		3	0	0	IIA	1	2	pT3N0M0	2	2	2	2	0		4	1	2	4	0	1	1	1	1	2	0	0	0	30
Patient102	A	B	1	122	56	50	2	2016-08-31	1		3	1	0.8	4.7	2	2	4	3	8	3	3		4	0	0	IIB	2	2	pT4aN0M0	2	1	2	1	1		4	2	2	4	0	1	1	1	1	2	1	0	0	0
Patient103	B	A	1	126	73	77	1	2016-10-13	2		1	1	2.3	21.8	3	2	4	3	8	2	1		3	0	0	IIA	1	2	pT3N0M0	2	2	2	2	0		4	1	2	4	1	1	2	1	1	2	1	0	0	0
Patient104	D	B	1	127	65	59	1	2016-10-17	1		3	1	2.5	14.8	4.2	1	6	2	8	3	1		3	3	0	IIIC	5	3	pT3N3bM0	2	2	2	1	0		4	3	2	4	1	1	2	1	1	2	0	0	0	0
Patient105	D	C	1	128	88	82	2	2016-10-24	1		3	1	3.6	1.6	17	2	3, 4, 5	3	8	3	2		4	3	0	IIIC	5	3	pT4aN3bM0	2	1	1	1	0		4	3	1	4	0	1	1	1	1	2	1	0	0	0
Patient106	A	B	1	129	73	67	1	2016-11-24	1		3	1	4.4	23	4.5	5	6	3	8	3	2		4	0	0	IIB	2	2	pT4aN0M0	2	1	2	1	0		4	1	1	4	0	1	1	1	1	3	0	0	0	0
Patient107	C	A	1	130	67	61	2	2016-12-07	1		3	1	102.4	2090	8.5	2	3, 4, 5	3	8	3	1	3	4	2	0	IIIA	3	3	pT4aN2M0	2	2	2	1	0		4	2	2	4	0	1	1	1	1	2	0	0	0	0
Patient108	A	B	1	131	57	51	1	2016-12-08	2		1	1	2.3	0.2	5	2	5	3	8	3	1	3	4	3	0	IIIB	4	3	pT4aN3aM0	2	1	2	1	0		4	3	3	4		3	3	3	3	3	0	0	0	0
Patient109	B	A	1	134	68	63	1	2017-01-24	1		3	1	2.6	14.1	6.5	2	3, 4, 5	3	8	3	2	3	4	0	0	IIB	2	2	pT4aN0M0	2	2	1	1	1		4	3	2	4		3	3	3	3	1	1	0	1	0
Patient110	F	E	1	135	63	58	2	2017-02-02	2		1	1	0.49	8.2	3.7	2	5	3	8	3	1		4	1	0	IIIA	3	3	pT4aN1M0	2	2	2	1	0		4	2	2	1		3	3	3	3	2	0	0	0	0
Patient111	C	D	1	137	45	40	2	2017-02-13	2		1	1	0.6	13.6	3.2	3	6	4	8	7	2		4	0	0	IIB	2	2	pT4aN0M0	2	2	2	1	0		4	3	2	4		3	3	3	3	2	0	0	0	0
Patient112	B	A	1	136	63	58	1	2017-02-13	2		3	1	1.1	11.7	4	3	6	4	8	3	2		2	1	0	IIA	1	2	pT2N1M0	2	2	2	1	0		4	3	1	1		3	3	3	3	2	0	3	0	0
Patient113	D	E	1	138	50	45	1	2017-02-14	2		1	1	10.1	110.7	5	3	6	4	8	3	2		3	1	0	IIB	2	2	pT3N1M0	2	1	2	1	0		4	3	1	1		3	3	3	3	2	0	0	1	15
Patient114	A	C	1	140	66	61	1	2017-02-28	2		1	1	1	4	2.3	2	5	3	8	4	1		4	0	0	IIB	2	2	pT4aN0M0	2	1	2	1	0		4	3	1	1		3	3	3	3	3	0	0	0	0
Patient115	C	B	1	142	45	40	2	2017-04-26	1		1	1	0.6	42.8	3	2	5	3	8	7	1		3	3	0	IIIB	4	3	pT3N3aM0	2	1	2	2	0		4	3	3	4		3	3	3	3	3	0	0	0	35
Patient116	D	C	1	143	57	52	2	2017-05-04	2		1	1	0.88	13.25	2.4	2	5	3	8	3	2		3	0	0	IIA	1	2	pT3N0M0	2	2	2	1	0		4	3	3	4		3	3	3	3	3	0	0	0	0
Patient117	E	F	1	144	47	42	1	2017-05-23	3	whipple	3	4	1.8	7.8	10	3	6	4	8	3	1		4	3	0	IIIC	5	3	pT4aN3bM0	2	1	1	1	0		4	1	2	1		3	3	3	3	2	0	0	0	0
Patient118	C	B	1	145	86	81	2	2017-06-15	2		1	1	1.9	10.4	3.9	3	6	4	8	3	1		3	0	0	IIA	1	2	pT3N0M0	2	2	2	1	0		4	3	3	4		3	3	3	3	3	1	0	0	0
Patient119	F	E	1	147	89	84	1	2017-06-26	2		1	1	2.3	20.9	4	5	6	4	8	3	1		4	2	0	IIIA	3	3	pT4aN2M0	2	1	2	1	0		4	1	2	1		3	3	3	3	2	0	3	0	0
Patient120	C	A	1	150	67	62	1	2017-07-06	2		1	1	1.7	3.3	4.2	2	5	3	8	4	2		4	0	0	IIB	2	2	pT4aN0M0	2	2	1	1	2	0	4	3	1	1		3	3	3	3	1	1	0	0	0
Patient121	A	D	1	151	79	74	1	2017-07-18	1		3	1	1.6	9.3	10	2	3, 4, 5	3	8	4	1		4	3	0	IIIB	4	3	pT4aN3aM0	2	1	2	1	0		4	2	2	1		3	3	3	3	1	0	0	0	0
Patient122	C	B	1	152	74	69	1	2017-07-20	1		3	1	4	372	8	2	3, 4, 5	3	8	4	2		4	3	0	IIIB	4	3	pT4aN3aM0	2	1	1	1	0		4	3	1	2		3	3	3	3	2	0	0	0	0
Patient123	D	B	1	153	54	49	1	2017-08-03	3	whipple	3	4	2.4	8.2	7	3	6	4	8	3	2		3	2	0	IIIA	3	3	pT3N2M0	2	2	2	1	0		4	3	1	1		3	3	3	3	1	1	0	0	0
Patient124	E	C	1	154	87	82	2	2017-09-05	2		2	1	2.3	12.7	4.2	3	6	4	8	4	3		4	3	0	IIIB	4	3	pT4aN3aM0	2	1	1	1	0		4	3	1	2		3	3	3	3	2	1	0	0	0
Patient125	B	D	1	155	62	57	2	2017-09-06	1		3	1	0.47	12.8	5	2	3, 4, 5	3	8	4	2		4	2	0	IIIA	3	3	pT4aN2M0	2	1	2	1	0		4	1	1	1		3	3	3	3	2	0	0	0	0
Patient126	F	C	1	156	69	64	1	2017-10-12	1		3	4	1.1	19	3	2	6	3	8	3	1		3	0	0	IIA	1	2	pT3N0M0	2	2	2	1	0		4	1	1	1		3	3	3	3	1	1	0	0	15
Patient127	A	C	1	157	52	47	2	2017-10-23	3	PG	3	2	1.2	18.9	2.5	2	3	3	4	7	3		1	2	0	IIA	1	2	pT1bN2M0	1	1	2	2	1		4	3	3	4		3	3	3	3	3	1	0	0	0
Patient128	A	C	1	159	64	59	1	2017-11-06	2		2	1	1.6	3.3	3.2	2	5	3	8	2	3		2	2	0	IIB	2	2	pT2N2M0	2	2	2	1	2		4	3	1	4		3	3	3	3	3	1	0	0	0
Patient129	B	A	1	160	84	79	1	2017-11-04	2		2	1	6.6	0.7	7.5	3	6	4	8	3	3		4	3	0	IIIB	4	3	pT4aN3aM0	2	1	2	1	0		4	3	3	4		3	3	3	3	3	0	0	0	0
Patient130	C	D	1	162	65	61	1	2018-01-16	2		1	1	3.4	9	4.6	3	6	4	8	4	2		4	3	0	IIIC	5	3	pT4aN4bM0	2	1	2	1	0		4	3	1	1		3	3	3	3	1	1	2	1	0
Patient131	C	D	1	163	70	66	1	2018-01-18	1		3	1	2.4	23.8	5.5	2	3, 4	3	8	7	2		4	3	0	IIIB	4	3	pT4aN3aM0	2	1	1	1	0		4	3	2	4		3	3	3	3	3	0	0	0	0
Patient132	B	D	1	164	56	52	1	2018-02-14	2		2	1	1.2	10.1	3.5	3	6	4	8	3	2		2	1	0	IIA	1	2	pT2N1M0	2	1	1	1	0		4	3	1	1		3	3	3	3	1	0	0	0	0
Patient133	B	C	1	209	83	79	2	2018-04-03	2		2	1	0.8	8.5	6.5	3	6	4	8	3	3		4	0	0	IIIA	3	3	pT4bN0M0	3	1	2	2	0		4	1	1	3		3	3	3	3	2	0	0	0	0
Patient134	A	B	1	165	78	74	2	2018-04-11	2		2	1	2	0.03	6.5	3	6	4	8	4	2		4	3	0	IIIC	5	3	pT4aN3bM0	2	1	1	1	0		4	3	1	1		3	3	3	3	2	0	0	1	0
Patient135	B	C	1	166	71	67	2	2018-04-30	2		2	1	1.2	0.8	2.7	3	6	4	8	3	1		2	2	0	IIB	2	2	pT2N2M0	2	1	1	1	0		4	3	2	1		3	3	3	3	2	0	0	0	0
Patient136	L6	L5	1	167	40	36	2	2018-05-21	2		1	1	0.5	9.5	3	3	6	4	3	7	2		1	2	0	IIA	1	2	pT1aN2M0	2	2	2	2	0		4	3	3	4		3	3	3	3	3	0	0	0	0
Patient137	L4	없음	1	168	43	39	1	2018-05-25	1		3	2	0.5	4.7	2.7	2	4	3	3	7	1	3	1	3	0	IIB	2	2	pT1aN3aM0	2	2	2	2	0		4	1	1	1		3	3	3	3	2	1	0	0	0
Patient138	B	C	1	169	80	76	2	2018-06-22	2		1	1	2.3	0.07	1.8	2	5	3	8	3	1		4	0	0	IIB	2	2	pT4aN0M0	2	2	2	1	0		4	3	2	1		3	3	3	3	2	0	1	1	0
Patient139	A	B	1	171	50	46	2	2018-07-27	2		3	1	0.6	12	3.5	3	6	4	3	7	1		1	2	0	IIA	1	2	pT1aN2M0	2	2	2	2	0		4	3	3	4		3	3	3	3	3	0	0	0	0
Patient140	C	D	1	172	53	49	1	2018-08-03	1		3	1	2.6	5.5	4.7	2	4, 5	3	8	3	1		3	1	0	IIB	2	2	pT3N1M0	2	2	1	1	0		4	1	2	1		3	3	3	3	2	0	0	0	0
Patient141	C	B	1	173	77	73	1	2018-08-07	2		1	1	1.5	7.5	3.2	3	6	4	8	3	1		3	1	0	IIB	2	2	pT3N1M0	2	1	1	1	0		4	1	1	1		3	3	3	3	2	0	3	0	0
Patient142	B	A	1	174	79	75	1	2018-08-16	1		3	1	3.2	2.3	4.8	1	2	2	8	3	1		4	3	0	IIIB	4	3	pT4aN3aM0	2	1	1	1	0		4	1	2	1		3	3	3	3	2	0	0	0	0
Patient143	A	D	1	175	64	60	2	2018-08-23	1		3	1	1.7	14.2	3	1	1	1	8	4	2		4	3	0	IIIC	5	3	pT4aN3bM0	2	2	1	1	0		4	3	1	1		3	3	3	3	2	1	0	0	0
Patient144	D	E	1	176	63	59	1	2018-09-13	2		2	1	6.8	36.4	9	3	6	4	8	4	1		4	3	0	IIIC	5	3	pT4aN4bM0	2	1	1	1	0		4	1	1	1		3	3	3	3	2	1	0	0	0
Patient145	B	F	1	2	60	55	1	2018-09-14	2		2	1	1.7	8.4	5.3	3	6	4	8	3	2		4	3	0	IIIC	5	3	pT4N3M0	2	1	1	1	0		4	1	1	1		3	3	3	3	2	0	0	0	0
Patient146	E	F	1	178	73	69	2	2018-10-04	2		1	1	0.6	9.2	3	5	6	3	8	3	2		4	0	0	IIB	2	2	pT4aN0M0	2	2	2	1	0		4	1	2	1		3	3	3	3	2	1	0	1	0
Patient147	C	B	1	181	88	84	1	2018-10-26	2		2	1	0.99	38.55	6.5	3	6	4	8	4	2		4	3	0	IIIB	4	3	pT4aN3aM0	2	1	1	1	0		4	3	3	4		3	3	3	3	3	1	0	0	0
Patient148	A	C	1	182	62	58	1	2018-10-31	2		3	1	1.02	14.65	5.3	1	1	1	8	3	1		3	2	0	IIIA	3	3	pT3N2M0	2	2	1	1	0		4	3	3	4		3	3	3	3	3	1	0	1	40
Patient149	B	A	1	183	60	56	2	2018-11-13	2		1	1	1.11	11.41	2.6	3	6	4	8	4	1		4	0	0	IIB	2	2	pT4aN0M0	2	2	2	1	0		4	3	3	4		3	3	3	3	3	0	0	0	0
Patient150	C	A	1	184	65	61	1	2018-11-16	2		2	1	6.34	6.18	5.5	3	6	4	8	3	3	3	3	1	0	IIB	2	2	pT3N1M0	3	1	1	1	3		4	3	3	4		3	3	3	3	3	1	0	1	0
Patient151	B	C	1	185	68	64	1	2018-12-17	2		2	1	0.28	7.63	7.5	2	5	3	8	4	2		4	0	0	IIB	2	2	pT4aN0M0	2	2	1	1	0		4	3	1	1		3	3	3	3	2	1	0	0	0
Patient152	E	F	1	186	62	58	1	2018-12-27	2		1	2	0.95	5.95	5	2	4, 5	3	8	3	3	3	3	0	0	IIA	1	2	pT3N0M0	3	2	2	1	0		4	3	1	1		3	3	3	3	2	1	0	0	0
Patient153	C	A	1	187	41	38	2	2019-01-04	2		3	1	1.76	0.1	5.7	3	6	4	8	3	1		4	0	0	IIB	2	2	pT4aN0M0	2	1	1	1	0		4	1	2	1		3	3	3	3	2	1	0	0	0
Patient154	A	C	1	188	87	84	1	2019-01-22	2		2	1	4.03	14.37	5.3	3	6	4	8	3	3	3	4	2	0	IIIA	3	3	pT4aN2M0	2	1	1	1	0		4	1	1	1		3	3	3	3	2	1	3	0	0
Patient155	E	B	1	189	57	54	2	2019-02-25	1		3	1	1.29	3.78	7	2	3, 4	3	8	4	2		4	2	0	IIIA	3	3	pT4aN2M0	2	1	1	1	2		4	3	2	1		3	3	3	3	2	0	0	0	0
Patient156	A	B	1	190	77	74	2	2019-03-06	2		2	1	0.13	9.82	8	2, 3	5	3	8	4	2		4	0	0	IIB	2	2	pT4aN0M0	2	1	1	1	1		4	3	1	1		3	3	3	3	2	1	0	0	0
Patient157	B	C	1	191	80	77	2	2019-03-21	2		2	1	1.01	2.28	4.4	2	5	3	8	4	3		4	0	0	IIB	2	2	pT4aN0M0	2	1	1	1	1		4	3	3	4		3	3	3	3	3	0	0	0	0
Patient158	L2	없음	1	192	64	61	1	2019-03-21	2		1	1	0.21	7.29	2	2	5	3	4	7	2		1	2	0	IIA	1	2	pT1bN2M0	2	2	1	2	0		4	3	3	4		3	3	3	3	3	0	0	0	0
Patient159	C	없음	1	193	55	52	1	2019-04-01	2		2	1	1.45	5.77	6.5	2	5	3	8	3	3	3	3	1	0	IIB	2	2	pT3N1M0	2	2	2	1	0		4	1	1	3		3	3	3	3	2	0	0	1	60
Patient160	B	A	1	194	86	83	2	2019-04-10	2		2	1	0.72	4.27	3	2, 3	5	3	8	3	3		4	1	0	IIIA	3	3	pT4aN1M0	2	1	1	1	0		4	3	1	4		3	3	3	3	3	1	0	0	0
Patient161	E	D	1	195	63	60	2	2019-04-18	1		3	1	0.92	57.31	4.5	2	4	3	8	3	3		4	3	0	IIIB	4	3	pT4aN3aM0	2	1	2	1	0		4	3	1	1		3	3	3	3	2	0	0	0	0
Patient162	J	D	1	196	87	84	1	2019-04-29	2		2	1	26.41	27.98	5.5	2	4	3	8	4	1		4	0	0	IIB	2	2	pT4aN0M0	2	2	2	2	0		4	3	3	4		3	3	3	3	3	1	0	0	0
Patient163	A	B	1	198	56	53	2	2019-05-15	2		3	2	1.62	4.73	3	2	5	3	4	7	3	3	1	2	0	IIA	1	2	pT1aN2M0	2	2	2	2	0		4	3	3	4		3	3	3	3	3	1	0	1	0
Patient164	C	A	1	199	74	71	1	2019-05-23	1		3	1	0.88	118.7	12.5	5	6	3	8	4	2		4	3	0	IIIC	5	3	pT4aN3bM0	2	1	2	1	0		4	1	2	1		3	3	3	3	2	1	0	0	0
Patient165	E	C	1	200	56	53	2	2019-05-29	2		3	1	3.1	221.93	5.5	2	5	3	8	3	3		4	3	0	IIIB	4	3	pT4aN3aM0	2	1	1	1	3		4	3	1	1		3	3	3	3	2	0	0	0	0
Patient166	D	B	1	201	58	55	2	2019-06-12	2		2	2	4.59	14.82	5	3	6	4	8	4	3		4	0	0	IIB	2	2	pT4aN0M0	2	2	1	1	0		4	3	1	1		3	3	3	3	2	0	3	0	0
Patient167	B	C	1	202	49	46	2	2019-06-20	2		2	1	2.44	38.89	4	3	6	4	8	3	3		2	1	0	IIA	1	2	pT2N1M0	2	2	2	1	0		4	1	2	1		3	3	3	3	2	1	0	0	15
Patient168	E	B	1	203	50	47	1	2019-07-02	2		1	1	1.59	9.44	2.8	3	6	4	8	2	3		4	1	0	IIIA	3	3	pT4aN1M0	2	1	1	1	0		4	3	1	1		3	3	3	3	2	0	0	1	0
Patient169	C	B	1	204	57	54	1	2019-07-08	2		2	1	2.16	0.04	2.7	3	6	4	8	3	1		3	2	0	IIIA	3	3	pT4N2M0	2	1	1	1	0		4	1	1	1		3	3	3	3	2	0	0	0	0
Patient170	B	D	1	205	58	55	2	2019-07-09	2		2	2	0.82	11.57	2	2	4	3	8	2	1		3	0	0	IIA	1	2	pT3N0M0	2	2	2	1	0		4	3	3	4		3	3	3	3	3	0	0	0	0
Patient171	D	C	1	206	64	61	1	2019-07-17	2		1	1	3.6	8.18	3.7	3	6	4	8	3	3		3	0	0	IIA	1	2	pT3N0M0	2	1	1	1	0		4	3	2	1		3	3	3	3	2	0	0	0	30
Patient172	D	B	1	207	51	48	1	2019-07-19	2		1	1	0.73	6.45	1.6	5	6	3	8	3	1		3	1	0	IIB	2	2	pT3N1M0	2	2	2	2	0		4	3	3	4		3	3	3	3	3	1	0	0	0
Patient173	C	B	1	208	80	77	1	2019-07-25	1		3	1	4.95	13.41	5	5	6	3	8	3	3	3	4	3	0	IIIB	4	3	pT4aN3aM0	2	1	1	1	1		4	1	2	1		3	3	3	3	2	1	0	0	0
Patient174	D	C	1	211	60	57	1	2019-09-11	1		3	1	2.15	5.52	8.5	2	3, 4, 5	3	8	4	2		4	3	0	IIIB	4	3	pT4aN3aM0	2	1	1	1	0		4	3	3	4		3	3	3	3	3	0	0	0	0
Patient175	B	C	1	212	58	55	2	2019-10-17	1		3	1	2.7	51.68	6.5	2	3, 4, 5	3	8	3	3		4	3	0	IIIC	5	3	pT4aN3bM0	2	1	1	1	0		4	3	1	4		3	3	3	3	3	0	0	0	0
Patient176	D	B	1	214	78	75	2	2019-09-25	1		3	2	1.34	2.93	6	2	3, 4	3	8	2	1		3	0	0	IIA	1	2	pT3N0M0	2	2	2	1	0		4	3	3	4		3	3	3	3	3	0	0	0	0
Patient177	C	B	1	216	48	45	1	2019-10-25	2		2	1	1.52	12.71	4.5	3	6	4	8	4	2		4	2	0	IIIB	4	3	pT4bN2M0	2	2	1	1	0		4	3	3	4		3	3	3	3	3	0	0	0	0
Patient178	B	A	1	217	59	56	2	2019-10-30	2		2	1	1.83	5.55	6.5	3	6	4	8	3	2		4	0	0	IIB	2	2	pT4aN0M0	2	2	2	1	0		4	1	1	1		3	3	3	3	2	0	3	0	0
Patient179	C	B	1	218	58	55	2	2019-11-04	1		3	1	0.78	3.06	5.2	2	4	3	8	3	2		4	0	0	IIB	2	2	pT4aN0M0	2	2	1	1	0		4	2	1	1		3	3	3	3	2	0	0	0	0
Patient180	C	A	1	219	63	60	2	2019-11-11	2		2	1	0.57	4.56	1.8	2	5	3	8	3	2		2	2	0	IIB	2	2	pT2N2M0	2	2	2	1	0		4	3	3	4		3	3	3	3	3	0	0	0	0
Patient181	B	C	1	220	45	42	2	2019-11-18	2		2	1	0.77	6.73	2.5	2	5	3	8	3	2		4	0	0	IIB	2	2	pT4aN0M0	2	2	2	1	0		4	3	1	1		3	3	3	3	2	1	3	0	0
Patient182	A	B	1	221	72	69	1	2019-11-19	1		3	1	2.72	1.62	9.5	3	6	4	8	5	3		4	1	0	IIIA	3	3	pT4aN1M0	2	1	1	1	0		4	1	1	1		3	3	3	3	2	1	3	1	0
Patient183	F	D	1	222	59	56	1	2019-11-28	1		3	2	1.65	2.95	5.5	2	3, 4, 5	3	8	2	3	3	2	1	0	IIA	1	2	pT2N1M0	3	1	1	1	0		4	3	1	4		3	3	3	3	3	0	0	0	15
Patient184	C	A	1	223	77	74	2	2019-12-12	2		3	2	3.53	8.32	2.6	1	1	1	8	2	1		3	1	0	IIB	2	2	pT3N1M0	2	1	2	2	0		4	1	1	1		3	3	3	3	2	0	0	0	15
Patient185	D	B	1	224	46	43	1	2019-12-19	1		3	1	3.9	37.4	9	2	3, 4, 5	3	8	4	3		4	3	0	IIIB	4	3	pT4aN3aM0	2	1	1	1	0		4	3	3	4		3	3	3	3	3	0	0	0	0
Patient186	B	D	1	225	46	43	1	2019-12-23	1		3	1	6.55	14.21	2.7	5	6	3	8	3	3		3	0	0	IIA	1	2	pT3N0M0	2	2	2	1	1		4	3	1	4		3	3	3	3	3	0	0	0	0
Patient187	B	A	1	226	50	47	2	2019-12-23	2		2	1	1.51	11.36	2.3	2	4	3	8	4	3		4	0	0	IIIA	3	3	pT4bN0M0	2	2	1	1	0		4	3	3	4		3	3	3	3	3	1	0	0	5
Patient188	B	D	1	227	75	72	1	2019-12-26	1		3	1	1.65	4.66	3.5	5	6	1	8	3	2		4	3	0	IIIB	4	3	pT4aN3aM0	2	1	1	1	0		4	1	1	1		3	3	3	3	1	0	0	0	30
Patient189	B	C	1	228	69	67	2	2020-01-10	1		3	1	4.08	4.24	9	2	3, 4, 5	3	8	4	1		4	3	0	IIIB	4	3	pT4aN3aM0	2	1	1	1	0		4	1	1	1		3	3	3	3	3	1	0	0	0
Patient190	C	D	1	229	66	64	1	2020-03-02	1		3	1	1.24	11.11	13	2	3, 4, 5	3	8	7	3		4	3	0	IIIC	5	3	pT4aN3bM0	3	1	1	1	1		4	3	1	1		3	3	3	3	2	0	0	0	0
Patient191	B	C	1	230	50	48	1	2020-03-09	2		2	1	1.13	58.95	4.2	3	6	4	8	3	3	3	3	3	0	IIIA	3	3	pT3N3aM0	2	1	1	1	0		4	3	1	1		3	3	3	3	2	0	0	0	0
Patient192	B	A	1	231	75	73	2	2020-03-12	2		2	2	3.56	0.76	1.4	5	6	4	8	1	2		2	2	0	IIB	2	2	pT2N2M0	2	1	1	1	1		4	3	1	1		3	3	3	3	2	0	3	0	0
Patient193	A	C	1	232	48	46	2	2020-04-13	2		2	1	0.96	19.82	6	3	6	4	8	1	3		4	3	0	IIIC	5	3	pT4aN3bM0	2	1	1	1	0		4	3	1	1		3	3	3	3	2	0	3	0	0
Patient194	A	C	1	233	75	73	2	2020-05-14	1		3	1	1.02	4.67	1.7	2	3	3	8	3	1		3	0	0	IIA	1	2	pT3N0M0	2	2	1	1	0		4	1	1	1		3	3	3	3	2	0	0	0	0
Patient195	L9	L13	1	235	39	37	2	2020-06-02	1		3	1	0.21	10.48	4	2	4, 5	3	8	2	1		2	3	0	IIIA	3	3	pT2N3aM0	2	1	2	1	0		4	1	1	1		3	3	3	3	2	1	0	0	0
Patient196	A	B	1	243	66	64	1	2020-06-09	2		2	1	3.7	1.82	7	3	6	4	8	3	3		4	3	0	IIIC	5	3	pT4bN3aM0	2	1	1	1	1		4	3	1	1		3	3	3	3	2	0	0	0	0
Patient197	A	E	1	237	53	51	1	2020-06-26	3	whipple	3	4	0.79	6.6	7	3	6	4	8	3	1		4	3	0	IIIC	5	3	pT4bN3aM0	2	2	1	1	0		4	2	1	1		3	3	3	3	2	1	0	0	0
Patient198	D	B	1	239	59	57	1	2020-07-02	1		3	1	2.31	22.38	3.2	2	3	3	8	2	3		3	0	0	IIA	1	2	pT3N0M0	2	1	1	1	1		4	3	1	1		3	3	3	3	2	0	0	0	0
Patient199	C	B	1	238	57	55	1	2020-07-02	1		3	1	0.95	9.32	7.5	2	3	3	8	4	2		4	3	0	IIIC	5	3	pT4aN3bM0	2	1	1	1	0		4	3	1	1		3	3	3	3	2	1	0	0	0
Patient200	A	D	1	240	61	59	1	2020-07-09	2		2	1	3.24	16.22	8.5	2	4	3	8	3	1		4	3	0	IIIC	5	3	pT4aN3bM0	2	1	1	2	0		4	1	1	1		3	3	3	3	2	0	0	0	0
Patient201	C	E	1	241	62	60	2	2020-07-17	2		2	1	0.62	3.12	7	2	5	3	5	7	2		4	1	0	IIIA	3	3	pT4aN1M0	2	2	1	1	0		4	3	1	1		3	3	3	3	2	0	0	0	0
Patient202	R5	R3	1	242	63	61	1	2020-07-21	3	whipple	3	4	1.99	6.06	4.5	5	6	4	8	2	3		4	3	0	IIIC	5	3	pT4bN3aM0	2	1	2	2	0		4	3	3	4		3	3	3	3	3	0	0	0	0
Patient203	C	B	1	244	58	56	2	2020-08-11	1		3	1	0.97	6.52	4	2	3	3	8	4	1		4	0	0	IIB	2	2	pT4aN0M0	2	2	1	1	0		4	1	2	1		3	3	3	3	2	0	0	0	0
Patient204	B	A	1	245	88	86	1	2020-09-07	2		2	2	4.17	25.12	2.9	3	6	4	8	2	3	3	3	0	0	IIA	1	2	pT3N0M0	2	2	2	2	0		4	2	2	1		3	3	3	3	2	1	0	1	0
Patient205	A	B	1	246	61	59	1	2020-09-16	1		2	1	1.71	8.97	10.5	2	3, 4, 5	3	8	4	3		4	3	0	IIIC	5	3	pT4aN3bM0	2	1	1	1	0		4	3	3	4		3	3	3	3	3	0	0	0	0
Patient206	B	D	1	250	74	72	2	2020-10-12	2		2	1	0.56	8.38	2.2	2	5	3	8	3	3		4	3	0	IIIC	5	3	pT4aN3bM0	3	1	1	1	0		4	3	3	1		3	3	3	3	2	0	0	0	0
Patient207	A	B	1	252	76	74	1	2020-11-09	2		2	2	1.55	5.85	3.5	3	6	4	8	3	3	3	4	2	0	IIIA	3	3	pT4aN2M0	3	1	1	1	0		4	3	1	1		3	3	3	3	2	0	0	0	0
Patient208	E	D	1	253	53	51	2	2020-11-09	2		2	1	1.05	26.34	5.5	2	5	3	8	2	3		2	1	0	IIA	1	2	pT2N1M0	2	1	2	2	0		4	3	1	1		3	3	3	3	2	0	0	0	0
Patient209	C	B	1	257	42	40	1	2020-12-28	2		2	1	0.82	7.68	3.2	3	6	4	8	3	2		3	3	0	IIIB	4	3	pT3N3bM0	2	2	1	1	0		4	3	3	4		3	3	3	3	3	1	0	0	0
Patient210	C	A	1	260	39	38	2	2021-03-15	2		2	1	1.22	6.09	5.5	3	6	4	8	3	1		4	3	0	IIIB	4	3	pT4aN3aM0	2	1	1	1	1		4	1	1	1		3	3	3	3	2	1	0	0	0
Patient211	A	D	1	261	53	52	2	2021-04-16	1		3	2	6.57	18.37	4.5	2, 3	3, 4, 5	3	8	4	2		3	3	0	IIIB	4	3	pT3N3aM0	2	1	1	1	1		4	2	2	1		3	3	3	3	2	0	0	0	0
Patient212	A	없음	1	262	57	56	1	2021-05-17	2		2	1	0.56	11.23	2.5	2	4	3	2	7	1		1	2	0	IIB	2	2	pT1bN2M0	1	1	2	2	2		4	1	1	1		3	3	3	3	2	0	0	0	0
Patient213	C	B	1	263	69	68	1	2021-05-24	2		2	1	1.43	1.54	6.5	2	5	3	8	3	2		4	3	0	IIIB	4	3	pT4aN3aM0	2	1	1	1	0		4	3	3	4		3	3	3	3	3	0	0	0	35
Patient214	A	B	1	264	65	64	2	2021-06-01	2		2	1	0.7	7.06	9.5	3	6	4	8	4	2		4	0	0	IIB	2	2	pT4aN0M0	2	2	2	1	1		4	3	3	4		3	3	3	3	3	1	0	0	0
Patient215	A	C	1	265	74	73	2	2021-06-08	2		2	1	6.14	13.4	3.7	3	6	4	8	2	1		3	1	0	IIB	2	2	pT3N1M0	2	1	2	2	1		4	1	1	3		3	3	3	3	2	0	0	0	0
Patient216	A	B		266	49	48	1	2021-07-13	2		2	2	1.06	11.08	2.9	3	6	4	4	7	2		3	0	0	IIA	1	2	pT3N0M0	2	2	1	1	0		4	3	3	4		3	3	3	3	3	1	0	0	0
Patient217	A	B	1	268	47	46	2	2021-07-26	1		3	1	0.73	7.54	5.5	2	3	3	8	7	2		4	3	0	IIIB	4	3	pT4aN3aM0	2	1	2	1	0		4	3	1	1		3	3	3	3	2	0	0	0	15
Patient218	A	D	1	270	80	79	2	2021-09-08	1		3	1	2.42	14.31	4	2	3	3	8	3	1		3	1	0	IIB	2	2	pT3N1M0	2	2	1	1	0		4	2	1	1		3	3	3	3	2	1	0	0	10
Patient219	E		1	271	54	53	2	2021-09-23	1		3	1	0.9	1.25	11.5	2	3, 4, 5	3	8	4	2		3	0	0	IIA	1	2	pT3N0M0	2	2	2	1	1		4	3	1	1		3	3	3	3	2	1	0	0	0
Patient220	D	B	1	272	70	69	1	2021-09-30	2		1	1	0.8	3.32	2.5	2	5	3	8	3	1		4	3	0	IIIB	4	3	pT4aN3aM0	2	1	1	1	1		4	1	1	1		3	3	3	3	2	1	0	0	0
Patient221	A	C	1	273	62	62	1	2022-01-04	2		2	1	0.78	49.1	3.3	2	5	3	8	3	2		3	0	0	IIA	1	2	pT3N0M0	2	2	2	1	1		4	3	3	4		3	3	3	3	3	0	0	0	30
Patient222	C	A	1	274	54	54	2	2022-01-18	2		2	2	1.17	1.72	2	2	4	3	8	3	2		3	0	0	IIA	1	2	pT3N0M0	2	2	2	1	0		4	3	3	4		3	3	3	3	3	0	3	0	0
Patient223	A	B	1	275	50	50	1	2022-01-26	2		3	1	3.13	3.22	4.9	3	6	4	8	3	1		4	3	0	IIIB	4	3	pT4aN3aM0	2	1	1	1	0		4	3	3	4		3	3	3	3	3	0	0	0	15
Patient224	F	E	1	277	68	68	2	2022-02-08	3	PG	3	2	0.67	5.52	5.8	2	3	3	8	3	1	3	2	2	0	IIB	2	2	pT2N2M0	2	1	2	2	2		4	3	3	4		3	3	3	3	3	1	0	0	0
Patient225	B	D	1	276	57	57	1	2022-02-08	2		2	1	1.72	12.55	10	2	5	3	8	3	1		4	3	0	IIIC	5	3	pT4aN3bM0	2	1	1	1	0		4	3	3	4		3	3	3	3	3	1	0	0	0
Patient226	C	A	1	278	60	60	2	2022-02-14	1		3	1	1.42	4	3.2	1	1	1	8	3	2		3	0	0	IIA	1	2	pT3N0M0	2	2	2	1	1		4	3	3	4		3	3	3	3	3	0	3	0	0
Patient227	A	B	1	279	67	67	2	2022-02-17	1		3	1	0.49	4.15	8	2	3, 4, 5	3	8	3	1		3	1	0	IIB	2	2	pT4N1M0	2	1	2	1	0		4	3	3	4		3	3	3	3	3	1	0	0	30
Patient228	D	B	1	280	39	39	2	2022-03-24	2		2	1	0.68	5.01	2	2	5	3	8	2	1		3	0	0	IIA	1	2	pT3N0M0	2	2	1	1	0		4	3	3	4		3	3	3	3	3	0	0	1	25
Patient229	A	B	1	281	68	68	2	2022-04-12	2		1	2	9.49	15.17	9	3	6	4	3	7	1		1	2	0	IIA	1	2	pT1bN2M0	2	2	2	2	0		4	1	1	1		3	3	3	3	2	0	0	1	0
Patient230	C	E	1	282	60	60	2	2022-04-26	2		2	2	0.59	14.24	2.5	3	6	4	8	3	1		4	3	0	IIIB	4	3	pT4aN3a	2	2	1	1	0		4	1	2	1		3	3	3	3	2	1	0	0	10
[truncated: 19 more columns]
